# Supplementary material for: Carbon mitigation potential afforded by rooftop photovoltaic in China
Source: Nat Commun. 2023 Apr 24;14:2347. doi: 10.1038/s41467-023-38079-3 (PMC10126133; doi:10.1038/s41467-023-38079-3)
Supplement: Supplementary file 4 — Supplementary Data 1 [file 41467_2023_38079_MOESM4_ESM.xlsx]

## Sheet: Sheet1
Study area				Input			Output
Region	Province/Municipality	City	Sample City	Annual Surface Solar Radiation (Kwh/m2)	Rooftop Area (km2)	Grid Emission Factor (gCO2/Kwh)	cluster	Installed Capacity (GW)	Power Generation (TWh)	Volume of Carbon Mitigation (Million ton)	Intensity of Carbon Mitigation (kg/Kwp)
Central	Hubei	Shennongjia	No	1229.76	4.35	715.38	2	0.3	0.3	0.21	703.8
Central	Hubei	Qianjiang	No	1259.47	35.8	715.38	2	2.51	2.52	1.81	720.8
Central	Henan	Jiyuan	No	1340.38	39.14	715.38	2	2.74	2.94	2.1	767.1
Central	Jiangxi	Xinyu	No	1226.53	43.02	715.38	2	3.01	2.95	2.11	701.95
Central	Hubei	Xiantao	No	1270.89	42.77	715.38	2	2.99	3.04	2.18	727.34
Central	Hubei	Tianmen	No	1264.74	47.01	715.38	2	3.29	3.33	2.38	723.82
Central	Jiangxi	Yingtan	No	1289.64	52.72	715.38	2	3.69	3.81	2.72	738.07
Central	Hubei	Ezhou	No	1287.99	53.4	715.38	2	3.74	3.85	2.76	737.12
Central	Hunan	Zhangjiajie	No	1151.28	64.8	715.38	2	4.54	4.18	2.99	658.88
Central	Sichuan	Ya’an	No	1201.69	67.55	715.38	2	4.73	4.55	3.25	687.73
Central	Jiangxi	Jingdezhen	No	1308.12	64.24	715.38	2	4.5	4.71	3.37	748.64
Central	Sichuan	Ngawa	No	1580	59.58	715.38	4	4.17	5.27	3.77	904.24
Central	Hunan	Xiangxi	No	1121.4	94.06	715.38	2	6.58	5.91	4.23	641.78
Central	Sichuan	Zigong	Yes	1095.03	100.15	715.38	2	7.01	6.14	4.39	626.69
Central	Hubei	Suizhou	No	1282.89	87.21	715.38	2	6.1	6.27	4.48	734.2
Central	Sichuan	Panzhihua	No	1754.38	64.54	715.38	4	4.52	6.34	4.54	1004.04
Central	Henan	Hebi	Yes	1307.23	90.12	715.38	2	6.31	6.6	4.72	748.13
Central	Hubei	Huangshi	No	1269.49	93.35	715.38	2	6.53	6.64	4.75	726.53
Central	Jiangxi	Pingxiang	Yes	1238.12	95.79	715.38	2	6.71	6.64	4.75	708.58
Central	Henan	Luohe	No	1277.89	95.62	715.38	2	6.69	6.84	4.9	731.34
Central	Hubei	Xianning	No	1256.15	98.85	715.38	2	6.92	6.95	4.97	718.9
Central	Sichuan	Ziyang	No	1121.66	114.13	715.38	2	7.99	7.17	5.13	641.93
Central	Henan	Sanmenxia	No	1333.9	98.88	715.38	2	6.92	7.39	5.28	763.4
Central	Sichuan	Garze	No	1739.73	76.03	715.38	4	5.32	7.41	5.3	995.65
Central	Sichuan	Suining	No	1123.91	125.22	715.38	2	8.77	7.88	5.64	643.22
Central	Sichuan	Bazhong	Yes	1163.2	121.83	715.38	2	8.53	7.94	5.68	665.7
Central	Sichuan	Guangan	No	1108.13	134.2	715.38	2	9.39	8.33	5.96	634.19
Central	Hunan	Xiangtan	No	1230.41	121.19	715.38	2	8.48	8.35	5.97	704.17
Central	Sichuan	Neijiang	No	1106.13	153.49	715.38	2	10.74	9.51	6.8	633.04
Central	Hunan	Huaihua	No	1170.11	145.76	715.38	2	10.2	9.55	6.83	669.66
Central	Jiangxi	Fuzhou(Gan)	No	1272.74	134.52	715.38	2	9.42	9.59	6.86	728.39
Central	Hubei	Shiyan	No	1278.1	134.55	715.38	2	9.42	9.63	6.89	731.46
Central	Sichuan	Guangyuan	No	1167.65	149.83	715.38	2	10.49	9.8	7.01	668.25
Central	Sichuan	Leshan	No	1100.59	159.52	715.38	2	11.17	9.83	7.03	629.87
Central	Sichuan	Meishan	No	1071.62	170.09	715.38	2	11.91	10.21	7.3	613.29
Central	Hunan	Chenzhou	No	1264.85	149.4	715.38	2	10.46	10.58	7.57	723.88
Central	Hunan	Loudi	No	1204.36	159.22	715.38	2	11.15	10.74	7.68	689.26
Central	Hunan	Yiyang	No	1210.6	161.39	715.38	2	11.3	10.94	7.83	692.83
Central	Hunan	Zhuzhou	No	1255.68	157.02	715.38	2	10.99	11.04	7.9	718.63
Central	Hubei	Jingmen	Yes	1255.12	159.61	715.38	2	11.17	11.22	8.03	718.31
Central	Hubei	Enshi	No	1118	184.16	715.38	2	12.89	11.53	8.25	639.84
Central	Hubei	Xiaogan	No	1289.77	159.82	715.38	2	11.19	11.54	8.26	738.14
Central	Sichuan	Luzhou	No	1105.19	190.37	715.38	2	13.33	11.78	8.43	632.5
Central	Sichuan	Deyang	No	1107.14	193.22	715.38	2	13.53	11.98	8.57	633.62
Central	Jiangxi	Ji‘an	No	1253.72	171.22	715.38	2	11.99	12.02	8.6	717.51
Central	Hunan	Yongzhou	No	1241.57	178.7	715.38	2	12.51	12.42	8.89	710.56
Central	Sichuan	Dazhou	No	1145.33	193.77	715.38	2	13.56	12.43	8.89	655.48
Central	Sichuan	Yibin	No	1078.4	207.45	715.38	2	14.52	12.53	8.96	617.17
Central	Sichuan	Nanchong	Yes	1132.04	205.26	715.38	2	14.37	13.01	9.31	647.87
Central	Henan	Jiaozuo	No	1336.93	177.06	715.38	2	12.39	13.26	9.48	765.13
Central	Hubei	Yichang	Yes	1204.34	205.09	715.38	2	14.36	13.83	9.9	689.25
Central	Jiangxi	Yichun(Gan)	No	1240.4	200.44	715.38	2	14.03	13.92	9.96	709.89
Central	Jiangxi	Nanchang	Yes	1294.42	196.87	715.38	2	13.78	14.27	10.21	740.8
Central	Henan	Xuchang	No	1294.77	198.64	715.38	2	13.9	14.4	10.3	741
Central	Hubei	Jingzhou	No	1251.2	209.24	715.38	2	14.65	14.66	10.49	716.07
Central	Jiangxi	Jiujiang	Yes	1270.63	206.81	715.38	2	14.48	14.72	10.53	727.19
Central	Hubei	Xiangyang	No	1254.34	213.9	715.38	2	14.97	15.02	10.75	717.86
Central	Hunan	Yueyang	No	1253.84	216.43	715.38	2	15.15	15.2	10.87	717.58
Central	Henan	Pingdingshan	No	1283.26	212.28	715.38	2	14.86	15.25	10.91	734.41
Central	Hunan	Shaoyang	No	1210.85	226.36	715.38	2	15.85	15.35	10.98	692.97
Central	Hunan	Hengyang	No	1239.31	237.86	715.38	2	16.65	16.51	11.81	709.26
Central	Henan	Kaifeng	No	1295.78	228.97	715.38	2	16.03	16.61	11.89	741.58
Central	Sichuan	Mianyang	No	1163.66	270.68	715.38	2	18.95	17.64	12.62	665.97
Central	Henan	Puyang	No	1351.61	235.94	715.38	2	16.52	17.86	12.78	773.53
Central	Jiangxi	Shangrao	No	1307.18	245.36	715.38	2	17.18	17.96	12.85	748.1
Central	Sichuan	Liangshan	No	1615.58	206.83	715.38	4	14.48	18.71	13.39	924.6
Central	Hubei	Huanggang	No	1312.85	256.7	715.38	2	17.97	18.87	13.5	751.35
Central	Hunan	Changde	Yes	1204.38	298.03	715.38	2	20.86	20.1	14.38	689.27
Central	Henan	Luoyang	No	1306.53	278.9	715.38	2	19.52	20.41	14.6	747.73
Central	Henan	Xinyang	No	1271.35	288.16	715.38	2	20.17	20.52	14.68	727.6
Central	Henan	Anyang	No	1336.7	282.96	715.38	2	19.81	21.18	15.15	765
Central	Hubei	Wuhan	Yes	1295.36	310.33	715.38	2	21.72	22.51	16.1	741.34
Central	Henan	Zhumadian	No	1267.88	322.86	715.38	2	22.6	22.92	16.4	725.61
Central	Henan	Xinxiang	No	1317.17	331.5	715.38	2	23.21	24.45	17.49	753.82
Central	Hunan	Changsha	Yes	1362.08	352.3	715.38	1	24.66	26.87	19.22	779.52
Central	Henan	Zhoukou	No	1281	388.94	715.38	1	27.23	27.9	19.96	733.12
Central	Henan	Shangqiu	No	1328.64	388.47	715.38	1	27.19	28.9	20.68	760.39
Central	Jiangxi	Ganzhou	Yes	1314.44	400.05	715.38	1	28	29.45	21.07	752.26
Central	Henan	Nanyang	No	1274.05	415.41	715.38	1	29.08	29.64	21.2	729.14
Central	Henan	Zhengzhou	Yes	1316.17	409.53	715.38	1	28.67	30.18	21.59	753.25
Central	Sichuan	Chengdu	Yes	1082.25	550.53	715.38	1	38.54	33.37	23.87	619.38
Central	Chongqing	Chongqing	Yes	1112.34	1064.84	715.38	1	74.54	66.33	47.45	636.6
East	Anhui	Tongling	Yes	1291.5	55.81	690.83	2	3.91	4.04	2.79	713.77
East	Anhui	Huangshan	No	1289.68	60.99	690.83	2	4.27	4.4	3.04	712.76
East	Zhejiang	Zhoushan	No	1349.71	59.96	690.83	2	4.2	4.53	3.13	745.94
East	Anhui	Chizhou	No	1285.5	69.46	690.83	2	4.86	5	3.45	710.45
East	Anhui	Huaibei	No	1369.85	96.96	690.83	2	6.79	7.44	5.14	757.07
East	Anhui	Maanshan	No	1339.26	106.42	690.83	2	7.45	7.98	5.51	740.16
East	Fujian	Sanming	No	1333.04	108.02	690.83	2	7.56	8.06	5.57	736.72
East	Zhejiang	Lishui	No	1326.27	114.05	690.83	2	7.98	8.47	5.85	732.98
East	Fujian	Xiamen	Yes	1455.06	113.04	690.83	2	7.91	9.21	6.36	804.16
East	Fujian	Ningde	No	1350.86	131.21	690.83	2	9.18	9.93	6.86	746.57
East	Anhui	Xuancheng	No	1309.48	139.36	690.83	2	9.76	10.22	7.06	723.7
East	Anhui	Huainan	No	1341.04	139.54	690.83	2	9.77	10.48	7.24	741.14
East	Anhui	Bengbu	No	1359.57	144.83	690.83	2	10.14	11.03	7.62	751.39
East	Fujian	Nanping	Yes	1319.81	156.45	690.83	2	10.95	11.56	7.99	729.41
East	Zhejiang	Quzhou	No	1309.18	161.25	690.83	2	11.29	11.82	8.17	723.54
East	Fujian	Longyan	No	1371.85	154.83	690.83	2	10.84	11.89	8.22	758.17
East	Fujian	Putian	No	1424.14	151.63	690.83	2	10.61	12.09	8.35	787.07
East	Anhui	Wuhu	No	1302.93	174.77	690.83	2	12.23	12.75	8.81	720.08
East	Anhui	Anqing	No	1286.51	203.4	690.83	2	14.24	14.65	10.12	711.01
East	Jiangsu	Zhenjiang	No	1368.94	191.09	690.83	2	13.38	14.65	10.12	756.56
East	Zhejiang	Huzhou	No	1331.98	212.68	690.83	2	14.89	15.86	10.96	736.14
East	Anhui	Chuzhou	No	1356.74	211.1	690.83	2	14.78	16.04	11.08	749.82
East	Anhui	Lu'an	No	1304.41	237.67	690.83	2	16.64	17.36	11.99	720.9
East	Anhui	Hefei	Yes	1313.49	238.44	690.83	2	16.69	17.54	12.12	725.92
East	Jiangsu	Huai’an	No	1377.63	251.6	690.83	2	17.61	19.41	13.41	761.37
East	Anhui	Bozhou	No	1324.12	265.02	690.83	2	18.55	19.65	13.58	731.79
East	Jiangsu	Yangzhou	No	1379.27	259.42	690.83	2	18.16	20.04	13.84	762.27
East	Jiangsu	Chanzhou	No	1358.36	266.51	690.83	2	18.66	20.27	14.01	750.72
East	Jiangsu	Suqian	No	1377.78	265.09	690.83	2	18.56	20.45	14.13	761.45
East	Anhui	Suzhou(Wan)	No	1377.13	266.13	690.83	2	18.63	20.52	14.18	761.09
East	Jiangsu	Nanjing	Yes	1354.56	273.87	690.83	2	19.17	20.77	14.35	748.62
East	Zhejiang	Wenzhou	Yes	1337.51	277.92	690.83	2	19.45	20.82	14.38	739.19
East	Zhejiang	Shaoxing	No	1341.68	278.12	690.83	2	19.47	20.9	14.44	741.5
East	Zhejiang	Jiaxing	No	1358.61	280.05	690.83	2	19.6	21.31	14.72	750.85
East	Fujian	Fuzhou(Min)	Yes	1378.17	277.42	690.83	2	19.42	21.41	14.79	761.66
East	Jiangsu	Lianyungang	No	1414.51	277.31	690.83	2	19.41	21.97	15.18	781.75
East	Zhejiang	Taizhou(Zhe)	No	1333.97	307.61	690.83	2	21.53	22.98	15.87	737.24
East	Jiangsu	Taizhou(Su)	No	1382.04	302.25	690.83	2	21.16	23.39	16.16	763.8
East	Jiangsu	Wuxi	No	1353.77	328.52	690.83	2	23	24.91	17.21	748.18
East	Zhejiang	Jinghua	No	1328.16	335.77	690.83	2	23.5	24.97	17.25	734.03
East	Fujian	Zhangzhou	No	1456.94	314.59	690.83	2	22.02	25.67	17.73	805.2
East	Zhejiang	Hangzhou	Yes	1316.49	396.33	690.83	1	27.74	29.22	20.19	727.58
East	Anhui	Fuyang	No	1291.42	452.77	690.83	1	31.69	32.74	22.62	713.72
East	Jiangsu	Yancheng	Yes	1394.32	431.66	690.83	1	30.22	33.7	23.28	770.59
East	Fujian	Quanzhou	No	1426.19	422.65	690.83	1	29.59	33.76	23.32	788.2
East	Jiangsu	Xuzhou	No	1384.61	456.91	690.83	1	31.98	35.43	24.47	765.22
East	Zhejiang	Ningpo	Yes	1337.64	482.31	690.83	1	33.76	36.13	24.96	739.27
East	Jiangsu	Nantong	No	1366.42	586.78	690.83	1	41.07	44.9	31.02	755.17
East	Jiangsu	Suzhou(Su)	Yes	1353.27	630.66	690.83	1	44.15	47.79	33.02	747.9
East	Shanghai	Shanghai	Yes	1361.79	661.66	690.83	1	46.32	50.46	34.86	752.61
North	Inner Mongolia	Wuhai	No	1683.32	34.81	826.9	4	2.44	3.28	2.71	1113.55
North	Hebei	Xinji	No	1317.17	46.58	826.9	3	3.26	3.44	2.84	871.33
North	Shanxi	Yangquan	No	1447.26	54.2	826.9	3	3.79	4.39	3.63	957.39
North	Hebei	Xiong'an	No	1364.64	59.85	826.9	3	4.19	4.57	3.78	902.74
North	Hebei	Dingzhou	No	1364.64	68.73	826.9	3	4.81	5.25	4.34	902.74
North	Ningxia	Shizuishan	No	1673.46	60.23	826.9	4	4.22	5.64	4.67	1107.03
North	Inner Mongolia	Alxa	No	1751.24	61.78	826.9	4	4.32	6.06	5.01	1158.48
North	Ningxia	Guyuan	No	1546.91	79.13	826.9	3	5.54	6.85	5.67	1023.31
North	Shanxi	Shuozhou	No	1512.18	97.18	826.9	3	6.8	8.23	6.8	1000.34
North	Shanxi	Jincheng	No	1397.92	114.94	826.9	3	8.05	9	7.44	924.75
North	Ningxia	Wuzhong	No	1695.02	99.26	826.9	4	6.95	9.42	7.79	1121.29
North	Shanxi	Xinzhou	No	1476.99	138.52	826.9	3	9.7	11.46	9.47	977.06
North	Inner Mongolia	Xilingol	No	1583.55	130.1	826.9	3	9.11	11.54	9.54	1047.55
North	Shanxi	Taiyuan	Yes	1447.87	143.61	826.9	3	10.05	11.64	9.63	957.79
North	Shanxi	Datong	Yes	1504.52	143.27	826.9	3	10.03	12.07	9.98	995.27
North	Ningxia	Yinchuan	Yes	1687.52	127.99	826.9	4	8.96	12.1	10	1116.33
North	Inner Mongolia	Baotou	Yes	1617.29	135.77	826.9	3	9.5	12.3	10.17	1069.87
North	Shanxi	Changzhi	No	1424.28	165.92	826.9	3	11.61	13.23	10.94	942.19
North	Inner Mongolia	Hinggan	No	1491.73	165.03	826.9	3	11.55	13.79	11.4	986.81
North	Inner Mongolia	Ulanqab	No	1592.51	156.44	826.9	3	10.95	13.95	11.54	1053.48
North	Shanxi	Jinzhong	No	1444	173.78	826.9	3	12.16	14.05	11.62	955.23
North	Shandong	Weihai	No	1464.6	172.66	826.9	3	12.09	14.16	11.71	968.86
North	Shandong	Dongying	No	1439.55	176.27	826.9	3	12.34	14.21	11.75	952.29
North	Shandong	Zaozhuang	No	1393.08	182.09	826.9	3	12.75	14.21	11.75	921.55
North	Shanxi	Lvliang	No	1482.56	176.4	826.9	3	12.35	14.65	12.11	980.74
North	Inner Mongolia	Bayannur	No	1686.52	157.69	826.9	4	11.04	14.89	12.32	1115.67
North	Inner Mongolia	Hohhot	Yes	1568.78	170.52	826.9	3	11.94	14.98	12.39	1037.78
North	Hebei	Qinhuangdao	No	1442.61	185.69	826.9	3	13	15	12.4	954.32
North	Shanxi	Linfen	No	1425.22	201.35	826.9	3	14.09	16.07	13.29	942.81
North	Hebei	Chengde	No	1466.87	197.45	826.9	3	13.82	16.22	13.41	970.36
North	Shandong	Rizhao	Yes	1457.66	202.77	826.9	3	14.19	16.55	13.69	964.27
North	Inner Mongolia	Hulunbuir	No	1383.76	253.03	826.9	3	17.71	19.61	16.21	915.38
North	Shandong	Binzhou	No	1420.82	247.44	826.9	3	17.32	19.69	16.28	939.9
North	Inner Mongolia	Ordos	No	1641.6	216.18	826.9	3	15.13	19.87	16.43	1085.95
North	Inner Mongolia	Tongliao	Yes	1514.03	235.54	826.9	3	16.49	19.97	16.51	1001.56
North	Hebei	Zhangjiakou	No	1515.24	249.6	826.9	3	17.47	21.18	17.51	1002.36
North	Shandong	Taian	No	1425.77	269.84	826.9	3	18.89	21.54	17.82	943.18
North	Shandong	Zibo	Yes	1415.38	275.64	826.9	3	19.29	21.85	18.07	936.3
North	Inner Mongolia	Chifeng	Yes	1574.89	259.88	826.9	3	18.19	22.92	18.95	1041.82
North	Hebei	Langfang	No	1372.7	311.86	826.9	3	21.83	23.97	19.82	908.07
North	Hebei	Hengshui	Yes	1170.11	369.21	826.9	1	25.84	24.19	20.01	774.05
North	Shanxi	Yuncheng	Yes	1384.25	333.63	826.9	3	23.35	25.86	21.39	915.71
North	Shandong	Dezhou	No	1419.35	332.89	826.9	3	23.3	26.46	21.88	938.93
North	Shandong	Liaocheng	No	1370.99	352.97	826.9	1	24.71	27.1	22.41	906.94
North	Shandong	Yantai	No	1484.88	386.13	826.9	1	27.03	32.11	26.55	982.28
North	Shandong	Jinan	Yes	1406.93	421.56	826.9	1	29.51	33.21	27.46	930.71
North	Hebei	Xingtai	No	1362.42	439.93	826.9	1	30.8	33.56	27.75	901.27
North	Shandong	Jining	Yes	1414.51	437.39	826.9	1	30.62	34.65	28.65	935.73
North	Shandong	Heze	No	1362.08	463.91	826.9	1	32.47	35.39	29.26	901.04
North	Hebei	Handan	No	1362.95	511.65	826.9	1	35.82	39.05	32.29	901.62
North	Hebei	Cangzhou	No	1435.68	486.99	826.9	1	34.09	39.15	32.38	949.73
North	Hebei	Baoding	No	1364.64	525.8	826.9	1	36.81	40.18	33.23	902.74
North	Hebei	Tangshan	No	1408.32	538.64	826.9	1	37.7	42.48	35.13	931.63
North	Shandong	Qingdao	Yes	1470.35	553.96	826.9	1	38.78	45.61	37.72	972.67
North	Tianjin	Tianjin	Yes	1388.14	603.94	826.9	1	42.28	46.95	38.82	918.28
North	Beijing	Beijing	Yes	1380.57	638.55	826.9	1	44.7	49.37	40.82	913.27
North	Hebei	Shijiazhuang	Yes	1374.67	654.44	826.9	1	45.81	50.38	41.66	909.37
North	Shandong	Linyi	No	1428.11	702.66	826.9	1	49.19	56.19	46.47	944.72
North	Shandong	Weifang	Yes	1454.25	774.75	826.9	1	54.23	63.09	52.17	962.02
Northeast	Heilongjiang	Dahingganling	No	1250.81	28.18	871.93	3	1.97	1.97	1.72	872.5
Northeast	Heilongjiang	Qitaihe	No	1294.46	40.55	871.93	3	2.84	2.94	2.56	902.94
Northeast	Heilongjiang	Yichun(Hei)	No	1260.31	51.62	871.93	3	3.61	3.64	3.18	879.12
Northeast	Jilin	Liaoyuan	No	1341.59	50.66	871.93	3	3.55	3.81	3.32	935.82
Northeast	Heilongjiang	Hegang	No	1279.62	59.78	871.93	3	4.18	4.28	3.74	892.59
Northeast	Jilin	Baishan	No	1289.03	61.18	871.93	3	4.28	4.42	3.85	899.16
Northeast	Liaoning	Benxi	No	1328.14	66.17	871.93	3	4.63	4.92	4.29	926.44
Northeast	Heilongjiang	Shuangyashan	No	1305.4	83.79	871.93	3	5.87	6.13	5.34	910.57
Northeast	Heilongjiang	Jixi	Yes	1301.66	85.02	871.93	3	5.95	6.2	5.4	907.97
Northeast	Liaoning	Fushun	No	1339.79	86.3	871.93	3	6.04	6.47	5.65	934.56
Northeast	Heilongjiang	Heihe	No	1279.62	99.88	871.93	3	6.99	7.16	6.24	892.59
Northeast	Liaoning	Panjin	No	1401.34	93.09	871.93	3	6.52	7.31	6.37	977.5
Northeast	Jilin	Tonghua	No	1300.32	102.58	871.93	3	7.18	7.47	6.51	907.03
Northeast	Liaoning	Liaoyang	No	1375.38	106.77	871.93	3	7.47	8.22	7.17	959.39
Northeast	Heilongjiang	Mudanjiang	No	1287.45	121.41	871.93	3	8.5	8.75	7.63	898.05
Northeast	Jilin	Yanbian	No	1286.96	123.31	871.93	3	8.63	8.89	7.75	897.71
Northeast	Liaoning	Dandong	Yes	1321.14	124.19	871.93	3	8.69	9.19	8.01	921.55
Northeast	Heilongjiang	Jiamusi	No	1297.97	132.56	871.93	3	9.28	9.64	8.4	905.39
Northeast	Jilin	Siping	No	1387.49	127.59	871.93	3	8.93	9.91	8.64	967.84
Northeast	Liaoning	Fuxin	No	1437.89	130.55	871.93	3	9.14	10.51	9.17	1002.99
Northeast	Heilongjiang	Songyuan	Yes	1395.32	137.79	871.93	3	9.65	10.77	9.39	973.3
Northeast	Liaoning	Tieling	No	1373.8	148.92	871.93	3	10.42	11.46	9.99	958.29
Northeast	Jilin	Jilin	Yes	1280.8	168.06	871.93	3	11.76	12.05	10.51	893.41
Northeast	Liaoning	Yingkou	No	1400.47	154.7	871.93	3	10.83	12.13	10.58	976.89
Northeast	Jilin	Baicheng	No	1460.49	153.68	871.93	3	10.76	12.57	10.96	1018.76
Northeast	Liaoning	Anshan	Yes	1376.6	170.38	871.93	3	11.93	13.13	11.45	960.24
Northeast	Liaoning	Huludao	No	1448.86	162.41	871.93	3	11.37	13.18	11.49	1010.64
Northeast	Liaoning	Jinzhou	No	1420.42	172.78	871.93	3	12.09	13.74	11.98	990.81
Northeast	Liaoning	Chaoyang	No	1494.78	212.07	871.93	3	14.84	17.75	15.48	1042.67
Northeast	Heilongjiang	Qiqihar	Yes	1367.52	235.83	871.93	3	16.51	18.06	15.75	953.91
Northeast	Heilongjiang	Suihua	No	1314.55	248.44	871.93	3	17.39	18.29	15.95	916.96
Northeast	Heilongjiang	Daqing	No	1372.79	266.7	871.93	3	18.67	20.5	17.88	957.58
Northeast	Jilin	Changchun	Yes	1332.71	360.03	871.93	3	25.2	26.87	23.43	929.62
Northeast	Liaoning	Shenyang	Yes	1380.65	376.98	871.93	3	26.39	29.15	25.41	963.06
Northeast	Heilongjiang	Harbin	Yes	1286.17	405.37	871.93	1	28.38	29.2	25.46	897.16
Northeast	Liaoning	Dalian	No	1402.18	399.79	871.93	1	27.99	31.39	27.37	978.08
Northwest	Qinghai	Huangnan	No	1762.46	13.48	779.33	4	0.94	1.33	1.04	1098.83
Northwest	Xinjiang	Karamay	Yes	1541.62	17.9	779.33	4	1.25	1.55	1.2	961.14
Northwest	Qinghai	Golog	No	1814.05	17.19	779.33	4	1.2	1.75	1.36	1130.99
Northwest	Gansu	Jiayuguan	No	1768.42	18.42	779.33	4	1.29	1.82	1.42	1102.55
Northwest	Qinghai	Haibei	No	1728.42	21.42	779.33	4	1.5	2.07	1.62	1077.61
Northwest	Gansu	Jinchang	No	1744.93	31.89	779.33	4	2.23	3.12	2.43	1087.9
Northwest	Shaanxi	Tongchuan	No	1426.5	40.34	779.33	3	2.82	3.22	2.51	889.37
Northwest	Gansu	Gannan	No	1664.85	34.58	779.33	4	2.42	3.22	2.51	1037.97
Northwest	Qinghai	Hainan	No	1816.11	36.43	779.33	4	2.55	3.71	2.89	1132.28
Northwest	Xinjiang	Bortala	No	1530.03	56.32	779.33	4	3.94	4.83	3.76	953.92
Northwest	Xinjiang	Kizilsukirgiz	No	1685.93	52.54	779.33	4	3.68	4.96	3.87	1051.12
Northwest	Qinghai	Yushu	No	1870.16	50.45	779.33	4	3.53	5.28	4.12	1165.98
Northwest	Shaanxi	Ankang	Yes	1239.44	86.08	779.33	2	6.03	5.97	4.66	772.75
Northwest	Shaanxi	Shangluo	No	1331.26	85.58	779.33	3	5.99	6.38	4.97	829.99
Northwest	Xinjiang	Tulufan	No	1640.18	84.51	779.33	4	5.92	7.76	6.05	1022.59
Northwest	Qinghai	Haixi	No	1883.2	74.79	779.33	4	5.24	7.89	6.15	1174.11
Northwest	Gansu	Longnan	No	1345.13	105.35	779.33	3	7.37	7.94	6.18	838.64
Northwest	Shaanxi	Yanan	Yes	1487.86	96.29	779.33	3	6.74	8.02	6.25	927.63
Northwest	Xinjiang	Altay	No	1527.49	96.38	779.33	3	6.75	8.24	6.43	952.34
Northwest	Qinghai	Haidong	Yes	1688.57	87.5	779.33	4	6.13	8.27	6.45	1052.76
Northwest	Gansu	Pingliang	No	1459.64	106.11	779.33	3	7.43	8.67	6.76	910.03
Northwest	Gansu	Zhongwei	Yes	1695.99	91.68	779.33	4	6.42	8.71	6.79	1057.39
Northwest	Gansu	Baiyin	Yes	1660.9	94.04	779.33	4	6.58	8.75	6.82	1035.51
Northwest	Qinghai	Xining	Yes	1711.39	98.17	779.33	4	6.87	9.41	7.33	1066.99
Northwest	Gansu	Linxia	No	1626.16	106.85	779.33	4	7.48	9.73	7.58	1013.85
Northwest	Shaanxi	Hanzhong	No	1212.52	146.36	779.33	2	10.25	9.94	7.74	755.96
Northwest	Xinjiang	Urumqi	Yes	1545.67	115.21	779.33	4	8.06	9.97	7.77	963.67
Northwest	Xinjiang	Hami	No	1710.83	106.1	779.33	4	7.43	10.17	7.92	1066.64
Northwest	Gansu	Tianshui	No	1438.29	129.54	779.33	3	9.07	10.43	8.13	896.72
Northwest	Gansu	Zhangye	Yes	1727.01	113.24	779.33	4	7.93	10.95	8.54	1076.73
Northwest	Xinjiang	Xinjiang Corps	No	1601.17	122.31	779.33	4	8.56	10.97	8.55	998.27
Northwest	Gansu	Wuwei	No	1728.28	117.11	779.33	4	8.2	11.33	8.83	1077.52
Northwest	Shaanxi	Baoji	No	1343.54	151.64	779.33	3	10.61	11.41	8.89	837.65
Northwest	Gansu	Dingxi	No	1571.43	130.25	779.33	4	9.12	11.46	8.93	979.73
Northwest	Gansu	Jiuquan	No	1794.22	121.09	779.33	4	8.48	12.17	9.48	1118.63
Northwest	Gansu	Qingyang	No	1532.46	159.39	779.33	3	11.16	13.68	10.66	955.43
Northwest	Gansu	Lanzhou	Yes	1644.13	150.32	779.33	4	10.52	13.84	10.79	1025.06
Northwest	Xinjiang	Tarbagatay	No	1530.81	169.66	779.33	3	11.88	14.54	11.33	954.4
Northwest	Xinjiang	Hotan	No	1780.65	149.2	779.33	4	10.44	14.88	11.59	1110.17
Northwest	Shaanxi	Xianyang	No	1390.51	223.68	779.33	3	15.66	17.42	13.57	866.93
Northwest	Shaanxi	Weinan	No	1414.44	232.93	779.33	3	16.31	18.45	14.38	881.85
Northwest	Xinjiang	Bayingolin	No	1718.34	191.77	779.33	4	13.42	18.45	14.38	1071.32
Northwest	Xinjiang	Ili	No	1531.07	216.84	779.33	3	15.18	18.59	14.49	954.57
Northwest	Xinjiang	Changji	No	1551.72	218.08	779.33	3	15.27	18.95	14.77	967.44
Northwest	Shaanxi	Yulin(Qin)	No	1566.55	225.96	779.33	3	15.82	19.82	15.45	976.69
Northwest	Xinjiang	Aksu	No	1627.39	231.81	779.33	4	16.23	21.13	16.46	1014.62
Northwest	Shaanxi	Xi‘an	Yes	1329.6	351.63	779.33	1	24.61	26.18	20.4	828.96
Northwest	Xinjiang	Kashgar	No	1730.81	294.76	779.33	4	20.63	28.57	22.27	1079.1
South	Hainan	Sansha	No	1719.96	0.67	656.53	4	0.05	0.06	0.04	903.36
South	Hainan	Wuzhishan	No	1642.17	4.99	656.53	4	0.35	0.46	0.3	862.51
South	Hainan	Baisha	No	1627.56	6.84	656.53	4	0.48	0.62	0.41	854.83
South	Hainan	Qiongzhong	No	1578.99	7.82	656.53	4	0.55	0.69	0.45	829.32
South	Hainan	Baoting	No	1669.13	8.85	656.53	4	0.62	0.83	0.54	876.67
South	Hainan	Tunchang	No	1574.2	11.19	656.53	4	0.78	0.99	0.65	826.81
South	Hainan	Changjiang	No	1673.32	11.18	656.53	4	0.78	1.05	0.69	878.87
South	Hainan	Dingan	No	1562.42	13.79	656.53	4	0.97	1.21	0.79	820.62
South	Hainan	Lingao	No	1618.93	16.48	656.53	4	1.15	1.49	0.98	850.3
South	Hainan	Dongfang	No	1681.01	21.95	656.53	4	1.54	2.07	1.36	882.91
South	Hainan	Chengmai	No	1587.38	24.27	656.53	4	1.7	2.16	1.42	833.73
South	Yunnan	Nujiang	No	1503.59	26.67	656.53	4	1.87	2.25	1.47	789.72
South	Hainan	Qionghai	No	1551.5	26.87	656.53	4	1.88	2.33	1.53	814.89
South	Hainan	Ledong	No	1689.24	25.97	656.53	4	1.82	2.46	1.61	887.23
South	Hainan	Lingshui	No	1659.06	28.18	656.53	4	1.97	2.62	1.72	871.38
South	Hainan	Wanning	No	1575.96	33.37	656.53	4	2.34	2.95	1.93	827.73
South	Hainan	Sanya	Yes	1719.96	32.64	656.53	4	2.28	3.14	2.06	903.36
South	Yunnan	Diqing	No	1633.15	37.4	656.53	4	2.62	3.42	2.25	857.77
South	Hainan	Wenchang	No	1563.24	43.21	656.53	4	3.02	3.78	2.48	821.05
South	Hainan	Danzhou	No	1632.52	41.76	656.53	4	2.92	3.82	2.51	857.44
South	Guangxi	Fangchenggang	No	1394.72	51.01	656.53	2	3.57	3.98	2.62	732.54
South	Yunnan	Xishuangbanna	No	1684.77	50.74	656.53	4	3.55	4.79	3.14	884.88
South	Guangdong	Zhuhai	No	1443.69	66.15	656.53	2	4.63	5.35	3.51	758.26
South	Guangxi	Chongzuo	No	1385.89	76.31	656.53	2	5.34	5.92	3.89	727.9
South	Guangxi	Hezhou	No	1300.74	83.96	656.53	2	5.88	6.12	4.02	683.18
South	Guangxi	Laibin	No	1313.92	85.39	656.53	2	5.98	6.28	4.12	690.1
South	Yunnan	Dehong	No	1648.89	68.23	656.53	4	4.78	6.3	4.14	866.04
South	Hainan	Haikou	Yes	1575.59	79.69	656.53	4	5.58	7.03	4.62	827.54
South	Guizhou	Liupanshui	Yes	1285.5	100.65	656.53	2	7.05	7.25	4.76	675.18
South	Guangxi	Wuzhou	No	1371.21	96.31	656.53	2	6.74	7.4	4.86	720.19
South	Guangxi	Beihai	No	1493.03	89.62	656.53	4	6.27	7.49	4.92	784.18
South	Guangxi	Hechi	No	1251.66	113.38	656.53	2	7.94	7.95	5.22	657.4
South	Guizhou	Anshun	No	1209.19	117.89	656.53	2	8.25	7.98	5.24	635.1
South	Guangdong	Yunfu	No	1402.31	102.6	656.53	2	7.18	8.06	5.29	736.53
South	Guangdong	Shanwei	No	1482.04	97.96	656.53	2	6.86	8.13	5.34	778.4
South	Yunnan	Lijiang	Yes	1732.95	83.93	656.53	4	5.88	8.15	5.35	910.19
South	Guangxi	Liuzhou	No	1246.51	134.09	656.53	2	9.39	9.36	6.15	654.7
South	Guangdong	Shaoguan	No	1305.8	128.27	656.53	2	8.98	9.38	6.16	685.84
South	Guangdong	Yangjiang	No	1427.53	118.43	656.53	2	8.29	9.47	6.22	749.77
South	Guizhou	Qiandongnan	No	1131.22	152	656.53	2	10.64	9.63	6.32	594.14
South	Guangdong	Heyuan	Yes	1380.11	127.61	656.53	2	8.93	9.86	6.48	724.87
South	Guizhou	Qianxinan	No	1306.56	136.86	656.53	2	9.58	10.01	6.57	686.24
South	Yunnan	Lincang	No	1692.94	106.38	656.53	4	7.45	10.09	6.62	889.17
South	Yunnan	Yuxi	Yes	1668.13	113.48	656.53	4	7.94	10.6	6.96	876.14
South	Guangdong	Zhongshan	No	1434.7	132.31	656.53	2	9.26	10.63	6.98	753.54
South	Guangxi	Baise	Yes	1350.18	143.12	656.53	2	10.02	10.82	7.1	709.15
South	Guizhou	Tongren	No	1073.4	181.83	656.53	2	12.73	10.93	7.18	563.78
South	Guangxi	Qinzhou	Yes	1416.71	139.91	656.53	2	9.79	11.1	7.29	744.09
South	Guangdong	Chaozhou	Yes	1495.48	133.45	656.53	2	9.34	11.18	7.34	785.46
South	Guizhou	Guiyang	Yes	1370.99	145.69	656.53	2	10.2	11.19	7.34	720.08
South	Yunnan	Wenshan	No	1470.64	140.13	656.53	2	9.81	11.54	7.58	772.42
South	Guangdong	Shantou	No	1523.29	135.27	656.53	4	9.47	11.54	7.58	800.07
South	Yunnan	Baoshan	No	1659.62	125.29	656.53	4	8.77	11.64	7.64	871.67
South	Guizhou	Qiannan	No	1152.48	185.26	656.53	2	12.97	11.96	7.85	605.31
South	Guangdong	Zhaoqing	No	1370.12	157.83	656.53	2	11.05	12.11	7.95	719.62
South	Yunnan	Pu'er	No	1696.47	128.7	656.53	4	9.01	12.23	8.03	891.03
South	Yunnan	Zhaotong	Yes	1275.77	176.54	656.53	2	12.36	12.61	8.28	670.07
South	Guangdong	Qingyuan	No	1317.75	177.6	656.53	2	12.43	13.11	8.6	692.11
South	Yunnan	Chuxiong	No	1715.56	138.31	656.53	4	9.68	13.29	8.72	901.05
South	Guangxi	Guilin	No	1237.42	199.13	656.53	2	13.94	13.8	9.06	649.92
South	Guangxi	Guigang	Yes	1353.34	201.04	656.53	2	14.07	15.24	10	710.81
South	Guangdong	Jieyang	No	1501.07	187.53	656.53	2	13.13	15.76	10.35	788.4
South	Yunnan	Honghe	No	1595.77	177.78	656.53	4	12.44	15.89	10.43	838.14
South	Guangdong	Shenzhen	Yes	1456.8	197.16	656.53	2	13.8	16.08	10.56	765.15
South	Guangdong	Meizhou	No	1434.95	219.5	656.53	2	15.37	17.64	11.58	753.67
South	Guangdong	Jiangmen	Yes	1414.8	245.99	656.53	2	17.22	19.49	12.8	743.09
South	Guangdong	Huizhou	No	1409.7	252.89	656.53	2	17.7	19.96	13.11	740.41
South	Yunnan	Kunming	Yes	1629.17	221.23	656.53	4	15.49	20.18	13.25	855.68
South	Guizhou	Bijie	No	1231.72	302.04	656.53	2	21.14	20.83	13.68	646.93
South	Guizhou	Zunyi	No	1074.69	348.18	656.53	2	24.37	20.95	13.76	564.45
South	Guangdong	Foshan	No	1382.93	272.34	656.53	2	19.06	21.09	13.85	726.35
South	Guangxi	Yulin(Gui)	Yes	1419.11	270.08	656.53	2	18.91	21.46	14.09	745.35
South	Yunnan	Dali	Yes	1722.45	225.38	656.53	4	15.78	21.74	14.27	904.67
South	Yunnan	Qujing	No	1517.12	256.58	656.53	2	17.96	21.8	14.31	796.83
South	Guangdong	Maoming	No	1463.67	280.77	656.53	2	19.65	23.01	15.11	768.75
South	Guangxi	Naning	Yes	1371.39	330.78	656.53	2	23.15	25.4	16.68	720.29
South	Guangdong	Zhanjiang	No	1540.41	303.33	656.53	2	21.23	26.17	17.18	809.06
South	Guangdong	Dongguan	Yes	1428.77	346.2	656.53	2	24.23	27.7	18.19	750.42
South	Guangdong	Guangzhou	Yes	1372.65	413.3	656.53	1	28.93	31.77	20.86	720.95
